# Supplementary material for: Identification and Assessment of Outcome Measurement Instruments in Cauda Equina Syndrome: A Systematic Review
Source: Global Spine J. 2024 Jan 17;14(6):1818–26. doi: 10.1177/21925682241227916 (PMC11268298; doi:10.1177/21925682241227916)
Supplement: Supplemental Material - Identification and Assessment of Outcome Measurement Instruments in Cauda Equina Syndrome: A Systematic Review [file sj-csv-2-gsj-10.1177_21925682241227916.csv]

study_id	title	first_author	journal	year_pub	study_type	includes_measurement_tool
1	Cauda equina syndrome: factors affecting long-term functional and sphincteric outcome	McCarthy MJ	Spine	2007	Prospective Cohort	Yes
2	Comparative analysis of patients with cauda equina syndrome versus an unaffected population undergoing spinal surgery	Marascalchi BJ	Spine	2014	Retrospective Cohort	No
3	Treatment of cauda equina syndrome caused by lumbar disc herniation with percutaneous endoscopic lumbar discectomy.	Li X	Acta Neurologica Belgica	2016	Retrospective Cohort	Yes
4	Do the Spinal Pathologies that Accompany Lumbar Disc Disease Affect Surgical Prognosis?	Kotil K	Turkish neurosurg	2006	Retrospective Cohort	Yes
5	Predictors of outcome in cauda equina syndrome	Kennedy JG	European Spine Journal	1999	Retrospective Cohort	Yes
6	Cauda equina syndrome as a postoperative complication in five patients operated for lumbar disc herniation	Henriques T	Spine	2001	Retrospective Cohort	No
7	Morbidity of early spine surgery in the multiply injured patient	Galvin JW	Archives of Orthopaedic and Trauma Surgery	2014	Retrospective Cohort	Yes
8	Spinal instability secondary to metastatic cancer	Galasko CSB	Journal of Bone and Joint Surgery	1991	Retrospective Cohort	No
9	Epidemiological study of cauda equina syndrome	Fuso FA	Acta Ortop	2013	Retrospective Cohort	No
10	Improved symptoms and lifestyle more than 20 years after untethering surgery for primary tethered cord syndrome	Fukui J	Neurourology and Urodynamics	2011	Prospective Cohort	Yes
11	Cauda equina syndrome secondary to lumbar disc herniation: Surgical delay and its relationship with prognosis	Foruria X	Revista	2016	Retrospective Cohort	Yes
12	Cauda equina syndrome following decompression for spinal stenosis	Duncan JW	Global Spine Journal	2011	Retrospective Cohort	No
13	Outcome of spinal decompression in cauda equina syndrome presenting late in developing countries: case series of 50 cases	Dhatt S	European Spine Journal	2011	Retrospective Cohort	No
14	The value of interhospital transfer and emergency MRI for suspected cauda equina syndrome: a 2-year retrospective study	Crocker M	Ann R Coll Surg Engl	2008	Retrospective Cohort	No
15	Delayed presentation of cauda equina syndrome secondary to lumbar disc herniation: functional outcomes and health-related quality of life	Busse JW	CJEM, Can	2001	Retrospective Cohort	Yes
16	Cauda equina syndrome caused by intervertebral lumbar disk prolapse: mid-term results of 22 patients and literature review	Buchner M	Orthopedics	2002	Retrospective Cohort	Yes
17	Sequestered extrusion of lumbar disk: Experimental model, clinical picture, diagnosis and treatment	Bozic B	Acta Clinica Croatica	2003	Retrospective Cohort	No
18	Complications associated with surgical stabilization of high-grade sacral fracture dislocations with spino-pelvic instability.	Bellabarba C	Spine	2006	Retrospective Cohort	Yes
19	Factors predicting outcomes of mechanical sciatica: A review of 1092 cases	Bejia I	Joint Bone Spine	2004	Retrospective Cohort	Yes
20	Impact of timing on surgical outcome in patients with cauda equina syndrome caused by lumbar disc herniation	Beculic H	Medicinski Glasnik	2016	Retrospective Cohort	Yes
21	The role of calcium deposition in the ligamentum flavum causing a cauda equina syndrome and lumbar radiculopathy	Baba H	Paraplegia	1995	Retrospective Cohort	Yes
22	Displaced spinopelvic dissociation with sacral cauda equina syndrome: outcome of surgical decompression with a preliminary management algorithm	Ayoub MA	European Spine Journal	2012	Retrospective Cohort	Yes
23	Is cauda equina syndrome being treated within the recommended time frame?	Arrigo RT	Neurosurgery	2011	Retrospective Cohort	No
24	Efficacy of delayed decompression of lumbar disk herniation causing cauda equina syndrome	Aly TA	Orthopedics	2014	Retrospective Cohort	No
25	Intra-operative vertebroplasty combined with posterior cord decompression: A report of twelve cases	Allegretti L	Interv	2014	Retrospective Cohort	Yes
26	Urgent discectomy: Clinical features and neurological outcome	Schebesch KM	Surgical Neurology International	2016	Retrospective Cohort	No
27	Lumbar disc prolapse: management and outcome analysis of 96 surgically treated patients	Akbar A	JPMA J Pak Med Assoc	2002	Prospective Cohort	Yes
28	Rehabilitation outcome of individuals with nontraumatic myelopathy resulting from spinal stenosis	McKinley WO	Journal of Spinal Cord Medicine	1998	Retrospective Cohort	Yes
29	Cauda equina syndrome (CES) from lumbar disc herniations	Olivero WC	J Spinal Disord Tech	2009	Retrospective Cohort	No
30	Cauda equina lesions as a complication of spinal surgery	Podnar S	European Spine Journal	2010	Retrospective Cohort	Yes
31	Cauda equina syndrome treated by surgical decompression: the influence of timing on surgical outcome	Qureshi A	European Spine Journal	2007	Prospective Cohort	Yes
32	Cauda equina syndrome secondary to lumbar disc herniation	Raj D	Acta Orthopaedica Belgica	2008	Retrospective Cohort	Yes
33	Outcomes in patients admitted for rehabilitation with spinal cord or cauda equina lesions following degenerative spinal stenosis	Ronen J	Disability & Rehabilitation	2005	Retrospective Cohort	Yes
34	Spinal myxopapillary ependymoma: neurological deterioration in patients treated with surgery	Sakai Y	Spine	2009	Retrospective Cohort	Yes
35	Transverse sacral fractures with anterior displacement	Sapkas GS	European Spine Journal	2008	Retrospective Cohort	No
36	Decompression and lumbopelvic fixation for sacral fracture-dislocations with spino-pelvic dissociation	Schildhauer TA	Journal of Orthopaedic Trauma	2006	Retrospective Cohort	Yes
37	Posterior epidural migration of herniated lumbar disc fragment: Clinical article	Sengoz A	Journal of Neurosurgery: Spine	2011	Retrospective Cohort	Yes
38	Medical realities of cauda equina syndrome secondary to lumbar disc herniation	Shapiro S	Spine	2000	Retrospective Cohort	Yes
39	Cauda equina syndrome secondary to lumbar disc herniation	Shapiro S	Neurosurgery	1993	Retrospective Cohort	Yes
40	Study on different surgical approaches for acute Lumber disk protrusion combined with Cauda Equina Syndrome	Shen L	Int J Clin Exp Pathol	2014	Retrospective Cohort	Yes
41	Clinical classification of cauda equina syndrome for proper treatment: a retrospective analysis of 39 patients	Shi J	Acta Orthopaedica	2010	Retrospective Cohort	Yes
42	Spondylolisthesis treated by a single-stage operation combining decompression with in situ posterolateral and anterior fusion. An analysis of eleven patients who had long-term follow-up	Smith MD	Journal of Bone and Joint Surgery	1990	Retrospective Cohort	No
43	Postoperative lumbar epidural hematoma: does size really matter?	Sokolowski MJ	Spine	2008	Prospective Cohort	No
44	Does early surgical decompression in cauda equina syndrome improve bladder outcome?	Srikandarajah N	Spine	2015	Retrospective Cohort	No
45	The clinical study of repairing cauda equina fibres with fibrin glue after lumbar fracture and dislocation	Sun T	Spinal Cord	2010	Retrospective Cohort	Yes
46	Indication for partial vertebral osteotomy and realignment in posterior spinal fixation for osteoporotic thoracolumbar vertebral collapse with neurological deficits	Takahashi T	Neurol Med Chir (Tokyo)	2016	Retrospective Cohort	Yes
47	Cauda equina syndrome: evaluation of the clinical outcome	Tamburrelli FC	Eur Rev Med Pharmacol Sci	2014	Retrospective Cohort	Yes
48	Lumbopelvic fixation for multiplanar sacral fractures with spinopelvic instability	Tan GQ	Injury	2012	Retrospective Cohort	Yes
49	Causes and outcomes of cauda equina syndrome in medico-legal practice: a single neurosurgical experience of 40 consecutive cases	Todd NV	Br J Neurosurg	2011	Prospective Cohort	No
50	Midline disk herniations of the lumbar spine	Walker JL	South Med J	1993	Retrospective Cohort	Yes
51	Conus medullaris and cauda equina tumors: clinical presentation, prognosis, and outcome after surgical treatment: clinical article	Wostrack M	J Neurosurg Spine	2014	Retrospective Cohort	No
52	Urodynamic Evaluation of Surgical Outcome in Patients With Urinary Retention Due to Central Lumbar Disc Prolapse	Yamanishi T	Neurourology and Urodynamics	2003	Retrospective Cohort	No
53	Predictive value of clinical characteristics in patients with suspected cauda equina syndrome	Domen PM	Eur J Neurol	2009	Retrospective Cohort	No
54	Cauda equina syndrome: outcome and implications for management	Hussain SA	Br J Neurosurg	2003	Retrospective Cohort	Yes
55	Cauda equina syndrome in ankylosing spondylitis: successful treatment with lumboperitoneal shunting	Ea HK	Spine	2010	Retrospective Cohort	No
56	Does rectal examination have any value in the clinical diagnosis of cauda equina syndrome?	Gooding BW	Br J Neurosurg	2013	Retrospective Cohort	No
57	Intraspinal epidermoid tumor of the cauda equina region: seven cases and a review of the literature	Morita M	J Spinal Disord Tech	2012	Retrospective Cohort	No
58	Cauda equina syndrome: an audit. Can we do better?	Ng LCL	Journal of Orthopaedic Medicine	2004	Retrospective Cohort	No
59	Analysis of Clinical and Surgical Outcomes of Upper Lumbar Disk Herniations	Okten AI	Neurosurgery Quarterly	2015	Retrospective Cohort	Yes
60	Primary spinal tumor mortality score (PSTMS): A novel scoring system for predicting poor survival	Szoverfi Z	Spine Journal	2014	Prospective Cohort	Yes
61	Surgical evaluation and management of lumbar synovial cysts: the Mayo Clinic experience	Lyons MK	J Neurosurg	2000	Retrospective Cohort	No
62	Factors affecting urinary outcome after delayed decompression in complete cauda equina syndrome: "A regression model study"	Jha, Vivek	European Journal of Trauma & Emergency Surgery	2022	Retrospective Cohort	Yes
63	Cauda Equina Syndrome: Poor Recovery Prognosis Despite Early Treatment	Planty-Bonjour, Alexia	Spine	2022	Prospective Cohort	Yes
64	Patient-Reported Bladder, Bowel, and Sexual Function After Cauda Equina Syndrome Secondary to a Herniated Lumbar Intervertebral Disc	Lam, Jordan	Topics in Spinal Cord Injury Rehabilitation	2020	Prospective Cohort	Yes
65	Long-term rates of bladder dysfunction after decompression in patients with cauda equina syndrome	Seidel, Henry	Spine Journal	2021	Retrospective Cohort	No
66	Cauda equina syndrome: false-positive diagnosis of neurogenic bladder can be reduced by multichannel urodynamic study	Kalidindi, Kalyan Kumar Varma	European Spine Journal	2020	Retrospective Cohort	Yes
67	Urgent operation improves weakness in cauda equina syndrome due to lumbar disc herniation	U√ßkun, √ñzhan M.	Turkish Journal of Physical Medicine & Rehabilitation	2019	Retrospective Cohort	Yes
68	Influence of timing of surgery on Cauda equina syndrome: Outcomes at a national spinal centre	Heyes, Gavin	Journal of Orthopaedics	2018	Retrospective Cohort	No
69	Obesity and spinal epidural lipomatosis in cauda equina syndrome	Cushnie, Duncan	Spine Journal	2018	Retrospective Cohort	No
70	Operative Management of Perinatal Lumbar Disc Herniation and Cauda Equina Syndrome: A Case Series	Ahern, D. P.	Irish Medical Journal	2018	Retrospective Cohort	Yes
71	Early intervention in cauda equina syndrome associated with better outcomes: a myth or reality? Insights from the Nationwide Inpatient Sample database (2005-2011)	Thakur, Jai Deep	Spine Journal	2017	Retrospective Cohort	No
72	Cauda Equina Syndrome: presentation, outcome, and predictors with focus on micturition, defecation, and sexual dysfunction	Korse, N.	European Spine Journal	2017	Retrospective Cohort	No
73	Employment Among People With Spinal Cord Injury in 22 Countries Across the World: Results From the International Spinal Cord Injury Community Survey	Post, Marcel W.	Archives of Physical Medicine & Rehabilitation	2020	Cross Sectional	Yes
74	Limited sequence MRI to improve standards of care for suspected cauda equina syndrome	Beresford-Cleary, Nicolas	The Bone & Joint Journal	2020	Retrospective Cohort	No
75	Treatment of restenosis after lumbar decompression surgery: decompression versus decompression and fusion	Miyahara, Junya	Journal of Neurosurgery: Spine	2022	Retrospective Cohort	Yes
76	Risk factors for residual neurologic deficits after surgical treatment for epidural abscess in the thoracic or lumbar spine	Yao, Yu-Cheng	Spine Journal	2020	Retrospective Cohort	Yes
77	Women‚Äôs experiences of sexuality after spinal cord injury: a UK perspective	Thrussell, Helen	Spinal Cord	2018	Qualitative	Yes
78	Prediction of Postoperative Clinical Recovery of Drop Foot Attributable to Lumbar Degenerative Diseases, via a Bayesian Network	Takenaka, Shota	Clinical Orthopaedics & Related Research	2017	Retrospective Cohort	Yes
79	Clinical and imaging characteristics in patients undergoing surgery for lumbar epidural lipomatosis	Yasuda, Taketoshi	BMC Musculoskeletal Disorders	2018	Prospective Cohort	Yes
80	Ejaculation and sperm characteristics in men with cauda equina and conus medullaris syndromes	Hadiji, N.	Spinal Cord	2017	Retrospective Cohort	No
81	Cauda equina ependymomas: Surgical treatment and long-term outcomes in a series of 125 patients	Marchesini, N.	Journal of Neurosurgery: Spine	2022	Retrospective Cohort	Yes
82	Lumbar decompression surgery for cauda equina syndrome - comparison of complication rates between daytime and overnight operating	Francis, J. J.	Acta Neurochirurgica	2022	Retrospective Cohort	No
83	Is Cauda Equina Surgery Safe Out-of-Hours? A Single United Kingdom Institute Experience	Baig Mirza, A.	World Neurosurgery	2022	Retrospective Cohort	No
84	Transanal irrigation bowel routine for people with Cauda Equina Syndrome	Ethans, K.	Journal of Spinal Cord Medicine	2022	N-RCT	Yes
85	Improvement in Neurogenic Bowel and Bladder Dysfunction Following Posterior Decompression Surgery for Cauda Equina Syndrome: A Prospective Cohort Study	Kanematsu, R.	Neurospine	2021	Prospective Cohort	Yes
86	Depression Increases the Rates of Neurological Complications and Failed Back Surgery Syndrome in Patients Undergoing Lumbar Spine Surgery	Schoell, K.	Clinical Spine Surgery	2019	Retrospective Cohort	No
87	The morbidity of out-of-hours surgery for Cauda Equina Syndrome	Kumar, A.	British Journal of Neurosurgery	2021	Retrospective Cohort	No
88	Long-term mental wellbeing and functioning after surgery for cauda equina syndrome	Hazelwood, J. E.	PLoS ONE	2021	Retrospective Cohort	Yes
89	Full endoscopic lumbar discectomy versus laminectomy for cauda equina syndrome	Yankang, L.	International Journal of Spine Surgery	2021	Retrospective Cohort	Yes
90	Suspected cauda equina syndrome: no reduction in investigation, referral and treatment during the COVID-19 pandemic	Woodfield, J.	Annals of the Royal College of Surgeons of England	2021	Retrospective Cohort	No
91	Does surgical decompression alleviate neglected cauda equina syndromes attributed to lumbar disc herniation and/or degenerative canal stenosis?	Sath, S.	Surgical Neurology International	2020	Retrospective Cohort	Yes
92	Do safety-net hospitals provide equitable care after decompressive surgery for acute cauda equina syndrome?	Bh	Clinical Neurology and Neurosurgery	2021	Retrospective Cohort	No
93	Factors Associated with Recovery in Motor Strength, Walking Ability, and Bowel and Bladder Function after Traumatic Cauda Equina Injury	Attabib, N.	Journal of Neurotrauma	2021	Prospective Cohort	Yes
94	Percutaneous endoscopic lumbar discectomy as an emergent surgery for cauda equina syndrome caused by lumbar disc herniation	Chen, C.	Pain Physician	2020	Retrospective Cohort	No
95	Cauda equina syndrome: A review of 15 patients who underwent percutaneous transforaminal endoscopic lumbar discectomy (pteld) under local anaesthesia	Krishnan, A.	Malaysian Orthopaedic Journal	2020	Retrospective Cohort	Yes
96	Role of Invasive Urodynamic Studies in Establishing Cauda Equina Syndrome and Postoperative Recovery	Mallepally, A. R.	Global Spine Journal	2020	Prospective Cohort	Yes
97	Does a history of lumbar spine surgery predict radiological cauda equina compression in patients undergoing MRI for suspected cauda equina syndrome?	Pronin, S.	British Journal of Neurosurgery	2020	Retrospective Cohort	No
98	Evaluation of nationwide referral pathways, investigation and treatment of suspected cauda equina syndrome in the United Kingdom	Fountain, D. M.	British Journal of Neurosurgery	2019	Retrospective Cohort	No
99	Cauda equina syndrome due to disk herniation: Long-term functional prognosis	Delgado-Lopez, P. D.	Neurocirugia	2019	Retrospective Cohort	No
100	Timing of Surgical Decompression for Cauda Equina Syndrome	Hogan, W. B.	World Neurosurgery	2019	Retrospective Cohort	No
101	An assessment of patient-reported long-term outcomes following surgery for cauda equina syndrome	Hazelwood, J. E.	Acta Neurochirurgica	2019	Cross Sectional	Yes
102	Symptomatic Idiopathic Spinal Epidural Lipomatosis in 9 Patients: Clinical, Radiologic, and Pathogenetic Features	Kellett, C. G.	World Neurosurgery	2019	Retrospective Cohort	No
103	Isolated decompression for transverse sacral fractures with cauda equina syndrome	Li, P.	Medical Science Monitor	2019	Retrospective Cohort	Yes
104	Outcomes Following Surgical Management of Cauda Equina Syndrome: Does Race Matter?	Jain, A.	Journal of racial and ethnic health disparities	2018	Retrospective Cohort	No
105	Time factor and disc herniation size: Are they really predictive for outcome of urinary dysfunction in patients with cauda equina syndrome?	Kaiser, R.	Clinical Neurosurgery	2018	Prospective Cohort	No
106	Do we know the outcome predictors for cauda equine syndrome (CES)? A retrospective, single-center analysis of 60 patients with CES with a suggestion for a new score to measure severity of symptoms	Konig, A.	European Spine Journal	2017	Retrospective Cohort	Yes
107	Lumbar spinal canal MRI diameter is smaller in herniated disc cauda equina syndrome patients	Korse, N. S.	PLoS ONE	2017	Retrospective Cohort	No
108	Analysis of clinical and neurological outcomes in patients with cauda equina syndrome caused by acute lumbar disc herniation: A retrospective-prospective study	Yang, S. D.	Oncotarget	2017	Prospective Cohort	Yes
109	The long term outcome of micturition, defecation and sexual function after spinal surgery for cauda equina syndrome	Korse, N. S.	PLoS ONE	2017	Retrospective Cohort	No
110	Examination of the predictive power of electromyography and urodynamic study in patients with Cauda equina syndrome (horse tail syndrome)	Shahmohammadi, M.	Acta Informatica Medica	2016	Prospective Cohort	Yes
111	Development of a toolkit for early identification of cauda equina syndrome	Greenhalgh, Sue	Primary health care research & development	2016	Qualitative	No
112	An investigation into the patient experience of Cauda Equina Syndrome: A qualitative study	Greenhalgh, Sue	Physiotherapy Practice & Research	2015	Qualitative	No
